# Supplementary material for: Identification of Novel GSK-3β Hits Using Competitive Biophysical Assays
Source: Int J Mol Sci. 2022 Mar 31;23(7):3856. doi: 10.3390/ijms23073856 (PMC8998611; doi:10.3390/ijms23073856)
Supplement: Supplementary file 1 [file ijms-23-03856-s001.zip]

Archive with 1 entries (1 files):
- ijms-1641081-supplementary.pdf
